# Supplementary material for: No bidirectional relationship between constipation and colorectal cancer in European and Asian populations: A Mendelian randomization study
Source: Medicine (Baltimore). 2024 Oct 25;103(43):e40206. doi: 10.1097/MD.0000000000040206 (PMC11520989; doi:10.1097/MD.0000000000040206)
Supplement: Supplementary file 1 [file medi-103-e40206-s001.xlsx]

## Sheet: SDC Table 1
Stable1 . Database data summary information
Exposure/Ending	Data sources	Racial origin of the sample	sample size	Number of SNPs	sexes	Year of data release
Constipation	Finnish Biobank	European	342499	16380466	Mixed sex	2021
Colon cancer	UK Biobank	European	361194	10833390	Mixed sex	2018
Rectum cancer	UK Biobank	European	463010	9851867	Mixed sex	2018
Constipation	Japan Biobank	Asian	176629	13435815	Mixed sex	NA
CRC	Korea Biobank	Asian	239989	6876807	Mixed sex	NA

## Sheet: SDC Table 2
	Stable2.SNPs for the Constipation and Colorectal Cancer Instrumental Variable (P < 1 × 10-5)
Group	Chr	Nearest_genes	SNP	Effect allele	Other allele	Constipation			Colorectal Cancer			F
						Beta	SE	P value	Beta	SE	P value
Colon cancer(European population)	12	PPP1R12A	rs10778699	A	G	0.0440634	0.0099566	9.62e-06	-5.68877e-05	0.000208149	0.784621	19.5855
	17	HS3ST3B1	rs11078260	A	T	0.0509379	0.0115017	9.48e-06	-0.000203421	0.000255639	0.426188	19.6136
	1	GOLPH3L	rs11204701	T	A	0.046924	0.0106179	9.9e-06	-1.70373e-06	0.000231592	0.99413	19.5305
	11	OR10AG1	rs112073135	C	G	-0.120691	0.0244628	8.07e-07	0.000817399	0.00069285	0.238095	24.3409
	5	TENM2	rs112605270	G	A	0.109819	0.024216	5.76e-06	0.000234289	0.000735836	0.750183	20.566
	2	ARL4C	rs113117433	T	C	0.147987	0.0306824	1.41e-06	0.00108786	0.000722197	0.131986	23.2631
	19	TRPM4	rs113664674	A	G	0.181511	0.0357881	3.94e-07	0.00231593	0.0012191	0.0574725	25.7234
	5	SPEF2	rs114099507	T	C	0.136548	0.029265	3.07e-06	0.000424415	0.000666867	0.524496	21.7708
	19	KCTD15	rs11672338	A	G	0.0903728	0.0199674	6.01e-06	8.34633e-05	0.000386854	0.829184	20.4848
	13	HTR2A	rs1328684	T	C	0.0401557	0.00907222	9.59e-06	-0.000146562	0.000204044	0.472583	19.5915
	12	RND1	rs146437037	T	C	-0.0586149	0.0126751	3.76e-06	-0.000177701	0.000372231	0.633081	21.3852
	19	CFD	rs1629038	C	G	-0.0421569	0.00922245	4.85e-06	-9.30993e-05	0.000203907	0.647975	20.8951
	15	CYFIP1	rs185003380	T	A	-0.061644	0.012086	3.39e-07	0.000204371	0.000272012	0.452455	26.0146
	6	TIAM2	rs1983785	A	C	0.0598795	0.0110388	5.81e-08	-0.000226792	0.000253116	0.370253	29.4247
	7	TFEC	rs2401928	T	C	-0.0423459	0.00944557	7.36e-06	-0.00017519	0.000227652	0.441567	20.0986
	2	ZNF385B	rs3112944	G	T	-0.0387411	0.00875916	9.74e-06	-4.36137e-05	0.000196131	0.824026	19.5623
	16	CACNG3	rs34165946	T	C	-0.0537704	0.0118957	6.18e-06	1.56959e-06	0.000249042	0.994971	20.4318
	5	YTHDC2	rs35347218	A	T	-0.0490803	0.0104519	2.66e-06	-0.000363264	0.000252219	0.14979	22.0508
	2	FOXN2	rs35839493	G	A	-0.0725421	0.0132622	4.5e-08	6.65233e-05	0.000429746	0.876982	29.9191
	9	TOR1B	rs3816260	C	T	-0.0707476	0.015417	4.46e-06	0.000245453	0.000288481	0.394856	21.0583
	16	LMF1	rs4474684	T	C	0.0463862	0.00987778	2.65e-06	-1.02189e-05	0.000209306	0.961061	22.0526
	6	LIN28B	rs457286	C	A	0.0394581	0.00888936	9.05e-06	0.000242551	0.00019694	0.2181	19.703
	5	MEGF10	rs4836324	T	C	0.0488088	0.0107844	6.01e-06	-2.02306e-05	0.000230424	0.930038	20.4835
	3	NR1D2	rs56002123	T	C	0.0875036	0.0197121	9.03e-06	-0.000389341	0.000455468	0.392654	19.7054
	20	CDH4	rs6027837	G	A	0.0403621	0.00890345	5.81e-06	2.81712e-05	0.000206009	0.891231	20.5509
	18	VAPA	rs60958529	A	G	-0.0635228	0.0142817	8.67e-06	3.17396e-05	0.000321564	0.921373	19.7833
	9	GCNT1	rs621293	C	T	-0.0421011	0.00930377	6.03e-06	-0.000185172	0.000198327	0.350473	20.4771
	21	ETS2	rs73205542	G	A	-0.0457231	0.010316	9.33e-06	0.000213703	0.0002336	0.360285	19.6448
	22	KIAA0930	rs74894440	T	C	0.150671	0.0338725	8.66e-06	0.00121001	0.000567794	0.0330842	19.7863
	6	TPBG	rs75439231	T	C	0.159666	0.0348357	4.57e-06	0.000384383	0.000594572	0.517965	21.0076
	6	SAMD5	rs7745923	C	T	-0.0597691	0.0127742	2.88e-06	0.000214371	0.000273122	0.432518	21.892
	10	ARID5B	rs77711275	G	T	-0.0794907	0.017741	7.44e-06	0.000255585	0.000378826	0.499881	20.076
	13	FGF9	rs7989659	A	G	-0.0741618	0.0160989	4.09e-06	-0.000211018	0.000420434	0.615734	21.2211
	5	PDE8B	rs9686527	C	T	0.0484814	0.0102159	2.08e-06	0.000135394	0.000256546	0.597669	22.5215
	16	RP11-58C22.1	rs9931348	T	C	-0.0562388	0.011073	3.8e-07	2.77331e-05	0.000243492	0.909319	25.7954
	21	JAM2	rs9984260	C	T	0.0390691	0.00876886	8.37e-06	-9.83856e-05	0.000196115	0.615898	19.8509
Rectal cancer(European population)	12	PPP1R12A	rs10778699	A	G	0.0440634	0.0099566	9.62e-06	-6.67477e-05	0.000125049	0.59	19.5855
	13	HTR2A	rs1328684	T	C	0.0401557	0.00907222	9.59e-06	0.000185372	0.000122423	0.13	19.5915
	19	CFD	rs1629038	C	G	-0.0421569	0.00922245	4.85e-06	0.000131694	0.000122261	0.28	20.8951
	7	TFEC	rs2401928	T	C	-0.0423459	0.00944557	7.36e-06	-7.545e-05	0.000136807	0.58	20.0986
	2	ZNF385B	rs3112944	G	T	-0.0387411	0.00875916	9.74e-06	0.000146912	0.000117678	0.21	19.5623
	16	LMF1	rs4474684	T	C	0.0463862	0.00987778	2.65e-06	-9.15345e-06	0.000125459	0.94	22.0526
	6	LIN28B	rs457286	C	A	0.0394581	0.00888936	9.05e-06	-4.44596e-05	0.000118215	0.709999	19.703
	20	CDH4	rs6027837	G	A	0.0403621	0.00890345	5.81e-06	-0.000141323	0.000123662	0.25	20.5509
	9	GCNT1	rs621293	C	T	-0.0421011	0.00930377	6.03e-06	-0.00017277	0.000118662	0.15	20.4771
	21	ETS2	rs73205542	G	A	-0.0457231	0.010316	9.33e-06	-7.49561e-06	0.000140318	0.96	19.6448
	21	JAM2	rs9984260	C	T	0.0390691	0.00876886	8.37e-06	4.54183e-07	0.000117613	1	19.8509
Colorectal cancer(Asian population)	11	GPR83	rs139924272	A	T	0.464907	0.104764	9.09347e-06	0.046	0.0295863	0.12	19.6928
	9	ARL2BPP7	rs141767901	A	G	1.51467	0.340128	8.45925e-06	0.0051	0.00675126	0.45	19.8309
	21	PDE9A	rs228039	C	T	-0.351535	0.0786196	7.77308e-06	-0.0095	0.0112877	0.4	19.9927
	6	HLA-DOA	rs2582	T	G	-0.382303	0.0791268	1.35487e-06	-0.0076	0.0172761	0.66	23.3434
	8	SLC30A8	rs7831051	C	T	0.37414	0.078656	1.96821e-06	0.034	0.0197401	0.085	22.6256
	13	NBEA	rs80138226	C	T	0.741663	0.162851	5.25724e-06	-0.012	0.0334767	0.72	20.741

## Sheet: SDC Table 3
			Stable3.SNPs for the Constipation and Colorectal Cancer Instrumental Variable (P < 1 × 10-5)
Group	Chr	Nearest_genes	SNP	Effect allele	Other allele	Colorectal Cancer			Constipation			F
						Beta	SE	P value	Beta	SE	P value
Colon cancer(European population)	10	GATA3	rs10905455	T	C	-0.001	0	0.000224	-0.000275	0.009593	0.98	21.09
	1	AKR1A1	rs112064318	C	T	0.0019	0	0.000378	-0.005451	0.013831	0.69	24.12
	18	DLGAP1	rs11664141	G	A	0.0022	0	0.000467	-0.017092	0.014969	0.25	22.04
	10	PIP4K2A	rs116869334	C	T	-0.0037	0	0.000782	-0.018955	0.033087	0.57	22.62
	2	MTX2	rs11695206	A	G	0.0017	0	0.000345	0.006516	0.016036	0.68	24.53
	10	PAX2	rs117284422	T	C	-0.0015	1e-05	0.000343	-0.011332	0.0158	0.47	19.82
	1	DUSP10	rs12140529	T	C	0.0012	0	0.000244	-0.016513	0.01019	0.11	24.97
	16	MTHFSD	rs144689254	A	G	0.0031	1e-05	0.000701	0.059878	0.031928	0.06	20.09
	5	IRX1	rs146889268	C	T	0.0044	0	0.000951	-0.015994	0.029094	0.58	21.66
	22	NUP50	rs150019611	A	G	0.0043	0	0.000814	-0.046749	0.038157	0.22	28.02
	3	ROBO1	rs17376012	C	T	0.0036	0	0.000741	-0.131148	0.058606	0.03	22.93
	18	MEX3C	rs17664049	T	C	0.0029	0	0.000616	0.015305	0.029368	0.6	21.93
	1	NBPF6	rs2992768	T	C	-0.0012	1e-05	0.000259	-0.018855	0.011199	0.09	20.64
	12	TMTC2	rs4882376	T	C	-0.0017	0	0.00036	-0.009384	0.016276	0.56	21.24
	20	PREX1	rs6066825	G	A	-0.0011	0	0.000204	0.007875	0.009813	0.42	28.7
	8	POU5F1B	rs6983549	A	G	-0.0012	0	0.000201	-0.000302	0.00913	0.97	35.14
	19	NFIC	rs7246450	A	G	-0.0023	0	0.000486	-0.045859	0.040397	0.26	21.5
	1	WNT4	rs72647460	T	C	-0.0019	0	0.000396	0.013641	0.016638	0.41	22.3
	15	ARRDC4	rs72752604	C	G	0.0009	1e-05	0.000199	-0.004191	0.008863	0.64	20.75
	19	CTD-2568A17.1	rs73046558	A	G	0.0063	0	0.00135	0.048302	0.059686	0.42	21.83
	7	PRKAG2	rs73160089	G	T	-0.0029	0	0.000636	-0.032184	0.035273	0.36	21.15
	4	GPR78	rs75490776	T	C	-0.0015	0	0.000321	0.010566	0.01487	0.48	22.5
	12	ANKS1B	rs759764	C	T	-0.0011	0	0.000237	0.004614	0.010556	0.66	21.13
	2	TTC32	rs76451871	C	T	0.0031	1e-05	0.000708	-0.030519	0.037553	0.42	19.63
	20	MROH8	rs76897483	T	G	0.0043	0	0.000909	0.050231	0.079168	0.53	22.88
	5	CDH12	rs77441407	T	C	-0.003	0	0.000636	0.025403	0.0284	0.37	22.23
	7	CCDC71L	rs77532855	G	T	0.0032	1e-05	0.00072	-0.093198	0.054655	0.09	19.66
	12	CACNA2D4,LRTM2	rs77934635	A	G	-0.0032	1e-05	0.000709	0.086938	0.038905	0.03	20.33
	6	OPRM1	rs78693849	A	G	0.0025	1e-05	0.000563	-0.004322	0.047597	0.93	20.36
	8	DLGAP2	rs9693377	T	C	-0.0011	1e-05	0.000247	0.00493	0.011011	0.65	19.95
	2	SPRED2	rs971410	G	A	0.0009	1e-05	0.0002	-0.005829	0.00911	0.52	19.92
Rectal cancer(European population)	5	OSMR	rs11740783	C	A	0.0006	0.00014	2.2e-06	-0.004304	0.009795	0.66	22.39
	7	CHN2	rs1420131	A	T	0.0005	0.00012	7.1e-06	-0.001272	0.008709	0.88	20.15
	2	SATB2	rs260754	A	G	0.0006	0.00012	2.2e-06	0.003838	0.009573	0.69	22.44
	11	C11orf53	rs3087967	C	T	-0.0006	0.00013	3.4e-06	0.013854	0.010254	0.18	21.55
	12	TMEM132D	rs34017628	G	A	-0.0005	0.00012	8.9e-06	-0.00963	0.008905	0.28	19.74
	18	SMAD7	rs4939827	C	T	-0.0007	0.00012	2.6e-08	-0.006126	0.008718	0.48	30.96
	2	FAM179A	rs6547907	G	A	-0.0006	0.00013	8.3e-06	0.003307	0.009192	0.72	19.86
	12	UBE3B	rs7486178	A	G	0.0006	0.00012	7.3e-07	-0.013225	0.009042	0.14	24.53
Colorectal cancer(Asian population)	7	PTPRN2	rs1000136	T	C	0.079	0.01764	7.5e-06	-0.014233	0.080317	0.86	20.06
	3	NEPRO	rs10511319	C	T	-0.1	0.01994	5.3e-07	-0.1037	0.088343	0.24	25.15
	9	DCAF12	rs10971892	C	T	0.086	0.01695	3.9e-07	-0.036291	0.074919	0.63	25.74
	12	NAA25	rs11066132	T	C	-0.15	0.02422	5.9e-10	-0.339109	0.095919	0	38.35
	10	NT5C2	rs11191559	T	C	0.086	0.0157	4.3e-08	-0.00705	0.08339	0.93	30.01
	3	SLCO2A1	rs113569514	C	T	-0.1	0.0192	1.9e-07	0.028186	0.077962	0.72	27.13
	22	SCUBE1	rs11705577	G	A	0.083	0.01822	5.2e-06	-0.013139	0.085782	0.88	20.76
	8	POU5F1B	rs11778075	T	G	-0.15	0.02016	1e-13	0.088443	0.078713	0.26	55.37
	18	SMAD7	rs11874392	T	A	-0.18	0.02016	4.3e-19	-0.080864	0.0779	0.3	79.73
	1	DUSP10	rs12032715	G	A	0.12	0.01819	4.2e-11	0.073431	0.081895	0.37	43.52
	12	CCND2	rs12818766	A	G	0.11	0.02112	1.9e-07	-0.089902	0.087492	0.3	27.13
	6	ADGRB3	rs1357618	G	T	0.09	0.02035	9.8e-06	-0.114047	0.105421	0.28	19.55
	1	GPR61	rs142951004	T	C	0.22	0.04864	6.1e-06	-0.068705	0.247115	0.78	20.46
	13	KLF5	rs148623216	T	C	0.16	0.03568	7.3e-06	-0.385649	0.18461	0.04	20.11
	1	LAMC1	rs2296299	A	G	-0.081	0.01792	6.2e-06	0.050518	0.073747	0.49	20.43
	5	TERT	rs2853672	A	C	0.069	0.01545	8e-06	0.056237	0.07728	0.47	19.94
	4	TMPRSS11E	rs3100649	T	G	0.12	0.02549	2.5e-06	-0.03386	0.117004	0.77	22.17
	3	TMEM158	rs33799	G	C	-0.059	0.01319	7.7e-06	-0.016127	0.085271	0.85	20.01
	6	ATF6B,TNXB	rs41268896	A	G	-0.084	0.01881	8e-06	-0.046125	0.08199	0.57	19.94
	14	DAAM1	rs4901878	A	G	0.07	0.0155	6.3e-06	0.05328	0.075175	0.48	20.39
	11	MYRF,TMEM258	rs509360	G	A	-0.083	0.01852	7.4e-06	-0.107249	0.075984	0.16	20.09
	20	GNAS	rs58744877	A	T	-0.15	0.02698	2.7e-08	0.075715	0.121856	0.53	30.91
	20	HAO1	rs6038956	G	C	0.11	0.01763	4.4e-10	0.004463	0.07894	0.95	38.93
	20	BMP2	rs6140071	T	C	0.11	0.02136	2.6e-07	-0.034222	0.092151	0.71	26.53
	10	PCDH15	rs61850893	C	T	0.11	0.02457	7.6e-06	0.200116	0.12598	0.11	20.04
	3	ADAMTS9	rs6445419	G	C	-0.088	0.01772	6.8e-07	0.079434	0.074661	0.29	24.67
	8	EIF3H	rs6469654	C	G	0.098	0.01644	2.5e-09	0.028859	0.074442	0.7	35.54
	1	CAMTA1	rs6672171	C	T	-0.07	0.01568	8e-06	-0.044651	0.075482	0.55	19.94
	2	RPRM	rs6745326	A	G	0.074	0.01587	3.1e-06	0.044662	0.084347	0.6	21.75
	10	ZMIZ1	rs704017	G	A	0.11	0.02084	1.3e-07	0.070933	0.076977	0.36	27.87
	11	SOX6	rs7111279	A	G	0.088	0.01884	3e-06	-0.014332	0.075963	0.85	21.82
	13	KLF12	rs721757	C	A	0.096	0.01882	3.4e-07	0.027993	0.092401	0.76	26.01
	12	LRP1	rs7398375	G	C	-0.089	0.01618	3.8e-08	0.05833	0.079041	0.46	30.25
	1	L1TD1	rs7542665	C	T	0.09	0.01752	2.8e-07	0.072442	0.083045	0.38	26.38
	2	PPP1R21	rs75813531	T	C	-0.12	0.02704	9.1e-06	-0.233047	0.114952	0.04	19.69
	21	ETS2	rs79898362	C	T	-0.075	0.01658	6.1e-06	-0.078757	0.07792	0.31	20.46
	10	VTI1A	rs80207046	T	A	0.13	0.02125	9.5e-10	-0.045183	0.087083	0.6	37.42
	15	SMAD6	rs8042578	G	C	-0.12	0.02631	5.1e-06	0.014328	0.113052	0.9	20.8
	5	PITX1	rs9327704	T	C	-0.15	0.02039	1.9e-13	0.030428	0.08351	0.72	54.11
	9	RP11-145E5.5	rs9644862	G	T	-0.095	0.02014	2.4e-06	-0.061738	0.077033	0.42	22.24
	16	MAF	rs9923757	C	G	-0.063	0.01415	8.5e-06	-0.010858	0.074352	0.88	19.82
